# Supplementary material for: Nanofused Hierarchically Porous MIL-101(Cr) for Enhanced Methyl Orange Removal and Improved Catalytic Activity
Source: Materials (Basel). 2022 May 19;15(10):3645. doi: 10.3390/ma15103645 (PMC9146841; doi:10.3390/ma15103645)
Supplement: Supplementary file 1 [file materials-15-03645-s001.zip]

Archive with 1 entries (1 files):
- materials-1715352-supplementary.pdf
